# Supplementary material for: Convergent Evolution During Local Adaptation to Patchy Landscapes
Source: PLoS Genet. 2015 Nov 16;11(11):e1005630. doi: 10.1371/journal.pgen.1005630 (PMC4646681; doi:10.1371/journal.pgen.1005630)
Supplement: S1 Scripts — These can also be found at http://github.com/petrelharp/spatial_selection. (GZ) [file pgen.1005630.s002.gz]

Archive with 33 entries (33 files):
- makefile
- analyze-sims.R
- collate-sims.R
- diffeqs.R
- example-sims.R
- generate-patchy-run.R
- Lava_flow_mice_app.R
- lineages.R
- patchy-selection-fns.R
- patchy-selection-plots.R
- patchy-sim-writeup-plots.R
- plot-patchy-sim.R
- plotting-fns.R
- quick-plot.R
- sim-info.R
- sim-lineages.R
- sim-patchy-selection-fns.R
- sim-patchy-selection.R
- test-sigma.R
- restart.sh
- sim-both-params.sh
- sim-complex-transit.sh
- sim-migration-params-2D.sh
- sim-migration-params-newR.sh
- sim-migration-params-newsm.sh
- sim-migration-params.sh
- sim-mutation-params-2D.sh
- sim-mutation-params-2.sh
- sim-mutation-params-newR.sh
- sim-mutation-params-newsm.sh
- sim-mutation-params.sh
- sim-transiting-allele.sh
- start.sh
