# Supplementary material for: Convergent Evolution During Local Adaptation to Patchy Landscapes
Source: PLoS Genet. 2015 Nov 16;11(11):e1005630. doi: 10.1371/journal.pgen.1005630 (PMC4646681; doi:10.1371/journal.pgen.1005630)
Supplement: S1 Scripts — These can also be found at http://github.com/petrelharp/spatial_selection. (GZ) [file pgen.1005630.s002.gz › Lava_flow_mice_app.R]

char.length= c(3,30)  ## sigma /sqrt(s)


A=100

pdf(file="Lava_flow_mice_prob_parallel.pdf",pointsize=10,width=5,height=4)
layout((1:2))
par(mar=c(4,3.5,1,1)+.1, mgp=c(2.5,1,0))
R = seq(5,600,length=10000) ##distance in Km

plot(0,type='n', log='x', xlim=range(R), ylim=c(0,1), xlab="Distance between patches (km)", ylab="prob parallel mutations")
for (cl in char.length) {
    mu = 1e-8
    prob.parallel <- mu*A/(mu*A + (sqrt(A)*min(sqrt(A),cl))*(1/cl)* exp(-R/cl))  ##assuming sigma=1
    lines(R, prob.parallel, lwd=3, lty=match(cl,char.length))

    mu=1e-5
    prob.parallel <- mu*A/(mu*A + (1/cl)* exp(-R/cl))  ##assuming sigma=1
    lines(R, prob.parallel, lwd=3, col="red", lty=match(cl,char.length))
}

legend("topleft", legend=expression(mu == 10^-8, mu == 10^-5), col=c("black","red"),lty=c(1,1),lwd=2)

####haplotype lengths
##assuming sigma=1
length.hap.1<-sqrt(2)*1/(char.length[1])/R +1/R^2
length.hap.2<-sqrt(2)*1/(char.length[2])/R +1/R^2
plot(R,length.hap.1*100,type="l",log="x",ylab="", xlab="",lty=1,lwd=2)
mtext(side=2,line=2.5,"shared haplotype length (cM)")
mtext(side=1,line=2.5,"distance between patches (km)")
lines(R,length.hap.2*100,lty=2,lwd=2)

legend("topright", legend=expression( sigma/sqrt(s[m]) == 3,sigma/sqrt(s[m]) == 30),col=c("grey","grey"),lty=c(1,2),lwd=2)

dev.off()


######version of graphs for SMBE
## NOT CORRECTED
if (FALSE) {

R = seq(5,600,length=10000) ##distance in Km

#layout(t(1:2))
mu = 1e-8
prob.parallel <- mu*A/(mu*A + (1/char.length[1])* exp(-R/char.length[1]))  ##assuming sigma=1
plot(R, prob.parallel,type="l",lwd=3, xlab="R, km",ylab="",cex.lab=1.3,cex.axis=1.3,log="x") 
mtext(side=2,line=2,"Prob. parallel mutation",cex=1.3)
mu=1e-5
prob.parallel <- mu*A/(mu*A + (1/char.length[1])* exp(-R/char.length[1]))  ##assuming sigma=1

lines(R, prob.parallel,lwd=3,col="red")


R = seq(5,600,length=1000) ##distance in Km
mu = 1e-8
prob.parallel <- mu*A/(mu*A + (1/char.length[2])* exp(-R/char.length[2]))  ##assuming sigma=1
lines(R, prob.parallel,lty=2,lwd=3)

mu=1e-5
prob.parallel <- mu*A/(mu*A + (1/char.length[2])* exp(-R/char.length[2]))  ##assuming sigma=1

lines(R, prob.parallel,lwd=3,col="red",lty=2)

legend("topleft", legend=expression(mu == 10^-8, mu == 10^-5, sigma/sqrt(s[d]) == 3,sigma/sqrt(s[d]) == 30),col=c("black","red","grey","grey"),lty=c(1,1,1,2),lwd=2)

mtext(side=1,line=2,"Distance between patches, r km",cex=1.3)

dev.copy2pdf(file="~/Dropbox/Talks_posters/SMBE-2014/Lava_flow_mice_prob_parallel.pdf")

####haplotype lengths
##assuming sigma=1
length.hap.1<-sqrt(2)*1/(char.length[1])/R +1/R^2
length.hap.2<-sqrt(2)*1/(char.length[2])/R +1/R^2
plot(R,length.hap.1*100,type="l",log="x",ylab="", xlab="",lty=1,lwd=2,cex.lab=1.3,cex.axis=1.3)
mtext(side=2,line=2,"Shared Haplotype Length, cM",cex=1.3)
mtext(side=1,line=2,"Distance between patches, r km",cex=1.3)
lines(R,length.hap.2*100,lty=2,lwd=2)

legend("topright", legend=expression( sigma/sqrt(s[d]) == 3,sigma/sqrt(s[d]) == 30),col=c("grey","grey"),lty=c(1,2),lwd=2)

dev.copy2pdf(file="~/Dropbox/Talks_posters/SMBE-2014/Lava_flow_mice_length_haplotype.pdf")

}
