# Supplementary material for: Convergent Evolution During Local Adaptation to Patchy Landscapes
Source: PLoS Genet. 2015 Nov 16;11(11):e1005630. doi: 10.1371/journal.pgen.1005630 (PMC4646681; doi:10.1371/journal.pgen.1005630)
Supplement: S1 Scripts — These can also be found at http://github.com/petrelharp/spatial_selection. (GZ) [file pgen.1005630.s002.gz › restart.sh]

#!/bin/bash

# USAGE:
#   restart.sh 7702054-r1-101-sb0.05-sm-0.01-pophistory-run.Rdata 'nsteps=100' 'stepsize=1'

ARGS="'restart=\"$1\"'"
shift
while (( $# > 0 ))
do
    ARGS="$ARGS '"$1"'"
    shift
done
if  $(echo $ARGS | grep -v -q burnin) 
then
    ARGS="$ARGS 'burnin=0'"
fi

qsub -vARGS="$ARGS" run-sim.pbs 
