# Supplementary material for: Convergent Evolution During Local Adaptation to Patchy Landscapes
Source: PLoS Genet. 2015 Nov 16;11(11):e1005630. doi: 10.1371/journal.pgen.1005630 (PMC4646681; doi:10.1371/journal.pgen.1005630)
Supplement: S1 Scripts — These can also be found at http://github.com/petrelharp/spatial_selection. (GZ) [file pgen.1005630.s002.gz › sim-migration-params.sh]

#!/bin/bash

# Simulate time to migration in a new patch
SB=".01"
N=$1  # do 100 1000

for SM in "-.0001" "-.001" "-.01" "-.1"
do
    for R in 10 20 40 80 160  # distance between patches
    do
        THISDIR="migration/sm${SM}/R-${R}/N-${N}/1D"
        mkdir -p $THISDIR
        Rscript generate-patchy-run.R \
            "outdir=\"${THISDIR}\"" \
            "N=${N}" "range=c(1,501)" "sb=${SB}" "sm=${SM}" "nsteps=1000" "stepsize=25" "ntypes=2" \
            "s=matrix(ifelse(abs(abs(seq.int(1,range[2])-range[2]/2)-(${R}/2+20))<20,sb,sm),nrow=1,ncol=range[2])" \
            'initdist=array(c(rep(N,prod(range)),rep(0,(ntypes-1)*prod(range))),c(range,ntypes));initdist[(seq.int(1,range[2])<range[2]/2)&s>0]=floor(.8*N)' &
    done
done
