# Supplementary material for: Convergent Evolution During Local Adaptation to Patchy Landscapes
Source: PLoS Genet. 2015 Nov 16;11(11):e1005630. doi: 10.1371/journal.pgen.1005630 (PMC4646681; doi:10.1371/journal.pgen.1005630)
Supplement: S1 Scripts — These can also be found at http://github.com/petrelharp/spatial_selection. (GZ) [file pgen.1005630.s002.gz › sim-transiting-allele.sh]

#!/bin/bash

# Get a simulation of transits to a new patch
Rscript generate-patchy-run.R 'N=1000' 'range=c(1,301)' 'sb=0.05' 'sm=-0.006' 'nsteps=20' 'stepsize=100' 's=matrix(ifelse((seq.int(range[1],range[2])>185)&(seq.int(range[1],range[2])<205),sb,sm),nrow=1,ncol=range[2])' 'run.id=12345'
Rscript generate-patchy-run.R 'restart="12345-r1-301-sb0.05-sm-0.006-pophistory-run.Rdata"' 'sb=0.05' 'sm=-0.006' 'nsteps=100000' 'stepsize=1' 'range=c(1,301)' 's=matrix(ifelse(((seq.int(range[1],range[2])>185)&(seq.int(range[1],range[2])<205))|seq.int(range[1],range[2])<20,sb,sm),nrow=1,ncol=range[2])' 'run.id=67890'
