# Supplementary material for: Convergent Evolution During Local Adaptation to Patchy Landscapes
Source: PLoS Genet. 2015 Nov 16;11(11):e1005630. doi: 10.1371/journal.pgen.1005630 (PMC4646681; doi:10.1371/journal.pgen.1005630)
Supplement: S1 Scripts — These can also be found at http://github.com/petrelharp/spatial_selection. (GZ) [file pgen.1005630.s002.gz › start.sh]

#!/bin/bash

# USAGE:
#   start.sh 'nsteps=100' 'stepsize=1' 'range=c(201,201)'

ARGS=""
while (( $# > 0 ))
do
    ARGS="$ARGS '"$1"'"
    shift
done

qsub -vARGS="$ARGS" run-sim.pbs 
